# Supplementary material for: A Computational Framework for High-Throughput Isotopic Natural Abundance Correction of Omics-Level Ultra-High Resolution FT-MS Datasets
Source: Metabolites. 2013 Sep 25;3(4):853–66. doi: 10.3390/metabo3040853 (PMC3882318; doi:10.3390/metabo3040853)
Supplement: Supplementary File 1 — Supplementary Materials (ZIP, 1100 KB) [file metabolites-03-00853-s001.zip]

Archive with 4 entries (3 files):
- metabolites-03-00853-supplementary/Supplemental Equations.pdf
- metabolites-03-00853-supplementary/Supplemental Materials.pdf
- metabolites-03-00853-supplementary/pynac.tgz
- metabolites-03-00853-supplementary/
